# Supplementary material for: Immune cell communication networks and memory CD8+ T cell signatures sustaining chronic inflammation in COVID-19 and Long COVID
Source: Front Immunol. 2025 Oct 22;16:1689507. doi: 10.3389/fimmu.2025.1689507 (PMC12585964; doi:10.3389/fimmu.2025.1689507)
Supplement: Supplementary file 1 [file Table1.xlsx]

## Sheet: patient_metadata
alias_subject_id	gender	age_at_enroll	race	ethnicity	cbe_enrollment	days_since_onset_enrolled	sx_initial	IP_at_enroll	igG_positive	SARS2_positive	severity_rank	included_in_flow	included_in_scRNAseq
77DA77	FEMALE	28	White	NonHispanic-NonLatino	N/A	normal control	N/A	N/A	N/A	N/A	normal	Yes	Yes
655A91	MALE	61	Black-African American	NonHispanic-NonLatino	N/A	normal control	N/A	N/A	N/A	N/A	normal	Yes	Yes
450905	MALE	60	White	NonHispanic-NonLatino	Yes	8	19	NO	YES	YES	infected	Yes	Yes
82CCF5	FEMALE	31	White	NonHispanic-NonLatino	Yes	14	28	NO	YES	YES	infected	Yes	Yes
2DB5F9	FEMALE	31	Black-African American	Unknown	No	18		YES	YES	YES	Hospitalized	Yes	Yes
EB057C	MALE	67	Black-African American	NonHispanic-NonLatino	No	11	0	YES	YES	YES	Hospitalized	Yes	Yes
7768E4	FEMALE	60	Unknown-Not reported	NonHispanic-NonLatino	Yes	7	1	NO	NO	NO	exposed	Yes	Yes
61BBAD	MALE	56	White	NonHispanic-NonLatino	Yes	25	9	NO	NO	NO	exposed	Yes	Yes

## Sheet: sample_metadata
alias_subject_id	Sex	severity_score_enrolled	_day_collected_after_enrolled	days_since_onset	severity_rank	within_3_days	timepoint	IgG_result	SARS2_Result	included_in_flow	included_in_scRNAseq
655A91	Male	0	N/A	N/A	normal	No	control	N/A	N/A	Yes	Yes
77DA77	Female	0	N/A	N/A	normal	No	control	N/A	N/A	Yes	Yes
450905	Male	19	14	22	infected	No	late	POSITIVE	POSITIVE	Yes	Yes
82CCF5	Female	28	14	28	infected	No	late	POSITIVE	POSITIVE	Yes	Yes
2DB5F9	Female	0	0	18	hospitalized	Yes	middle	POSITIVE	N/A	Yes	Yes
EB057C	Male	0	0	11	hospitalized	Yes	early	POSITIVE	N/A	Yes	Yes
7768E4	Female	1	28	35	exposed	No	late	NEGATIVE	NEGATIVE	Yes	Yes
61BBAD	Male	9	0	25	exposed	Yes	late	NEGATIVE	NEGATIVE	Yes	Yes
61BBAD	Male	9	14	39	exposed	No	late	NEGATIVE	NEGATIVE	Yes	Yes
